# Supplementary material for: miR-27b attenuates apoptosis induced by transmissible gastroenteritis virus (TGEV) infection via targeting runt-related transcription factor 1 (RUNX1)
Source: PeerJ. 2016 Feb 4;4:e1635. doi: 10.7717/peerj.1635 (PMC4748701; doi:10.7717/peerj.1635)
Supplement: Supplemental Information 10 — Figure 4C the effect of siRUNX1-2 on PK-15-cell viability. [file peerj-04-1635-s013.xls]

## Sheet: Raw Data 6
	condition	OD
	irrelevant siRNA	0.359
		0.325
		0.251
	siRUNX1-2	0.371
		0.331
		0.219
