# Supplementary material for: miR-27b attenuates apoptosis induced by transmissible gastroenteritis virus (TGEV) infection via targeting runt-related transcription factor 1 (RUNX1)
Source: PeerJ. 2016 Feb 4;4:e1635. doi: 10.7717/peerj.1635 (PMC4748701; doi:10.7717/peerj.1635)
Supplement: Supplemental Information 14 — Figures 4F and 4G the effect of RUNX1 on caspase activity. [file peerj-04-1635-s017.xls]

## Sheet: Raw Data 7
		Condition	OD (24 h)	OD (48 h)
	casepase 3	irrelevant siRNA	0.8653	0.9325
			0.9108	0.9933
			0.9564	1.1149
		siRUNX1-2	0.6922	0.8108
			0.6375	0.7753
			0.6194	0.7399
		Condition	OD (24 h)	OD (48 h)
	casepase 3	pCI-neo	0.7535	0.7672
			0.7852	0.8256
			0.8407	0.9089
		pCI-neo-RUNX1	1.0469	1.0674
			1.0072	1.0174
			0.9675	0.9673
		Condition	OD (24 h)	OD (48 h)
	casepase 9	irrelevant siRNA	0.4911	0.4523
			0.5072	0.5026
			0.6033	0.5535
		siRUNX1-2	0.3311	0.3116
			0.3177	0.3166
			0.3043	0.3216
		Condition	OD (24 h)	OD (48 h)
	casepase 9	pCI-neo	0.4738	0.5234
			0.5574	0.5461
			0.6401	0.6371
		pCI-neo-RUNX1	0.7135	0.8163
			0.7357	0.7737
			0.7664	0.7853
